# Supplementary material for: Prevalence and distribution of extended-spectrum β-lactamase and AmpC-producing Escherichia coli in two New Zealand dairy farm environments
Source: Front Microbiol. 2022 Aug 11;13:960748. doi: 10.3389/fmicb.2022.960748 (PMC9403332; doi:10.3389/fmicb.2022.960748)
Supplement: Supplementary file 3 [file Table_3.xlsx]

## Sheet: Sheet1
Table S3: Antimicrobial susceptibility testing and antibiotic disc information
Antibiotic disc	Antibiotic class	Concentration (µg)	Guidelines
Cefotaxime (CTX)	Beta-lactam	30	CLSI
Cefoxitin (FOX)	Beta-lactam	30	CLSI
Cefpodoxime (CPD)	Beta-lactam	10	CLSI
Tetracycline (TET)	Tetracycline	30	CLSI
Streptomycin (STR)	Aminoglycoside	10	CLSI
Ciprofloxacin (CIP)	Fluoroquinolone	5	CLSI
