# Supplementary material for: Prevalence and distribution of extended-spectrum β-lactamase and AmpC-producing Escherichia coli in two New Zealand dairy farm environments
Source: Front Microbiol. 2022 Aug 11;13:960748. doi: 10.3389/fmicb.2022.960748 (PMC9403332; doi:10.3389/fmicb.2022.960748)
Supplement: Supplementary file 5 [file Table_5.xlsx]

## Sheet: Sheet1
Table S5: Bacterial strains isolated in this study
Metadata				Isolation agar†	E. coli phylogroup PCR	plasmid-mediated ampC genes mPCR					CMY-2 PCRˣ	ampC promoter region		Whole genome sequencing			Resulting phenotype/genotype‡	Accession numbers
Strain	Source	Farm	Collection date	Agar	Phylogroup	MOX	CITM	DHA	ACC	FOX	CMY-2	AMPC71, AMPC120 PCR	Mutation confirmed	Isolate sequenced	Beta-lactam resistance genes	Other antimicrobial resistance genes		BioProject	BioSample
DF0025c	FDE	1	05/11/2018	MCAZ	C	-	-	-	-	-	ND	+	Yes	No	ND		cAmpC
DF0025d	FDE	1	05/11/2018	MCAZ	C	-	-	-	-	-	ND	+	Yes	No	ND		cAmpC
DF0025e	FDE	1	05/11/2018	MCTX	C	-	-	-	-	-	ND	+	Yes	No	ND		cAmpC
DF0025f	FDE	1	05/11/2018	MCTX	C	-	-	-	-	-	ND	+	Yes	No	ND		cAmpC
DF0030c	FDE	1	03/12/2018	MCAZ	C	-	-	-	-	-	ND	+	Yes	No	ND		cAmpC
DF0030d	FDE	1	03/12/2018	MCAZ	C	-	-	-	-	-	ND	+	Yes	No	ND		cAmpC
DF0030e	FDE	1	03/12/2018	MCTX	C	-	-	-	-	-	ND	+	Yes	No	ND		cAmpC
DF0030f	FDE	1	03/12/2018	MCTX	C	-	-	-	-	-	ND	+	Yes	No	ND		cAmpC
DF0031.1c	Faeces	1	03/12/2018	MCAZ	C	-	-	-	-	-	ND	+	Yes	Yes	blaEC-13, blaTEM-1	aph(3”)-Ib, aph(3’)-Ia, aph(6)-Id, dfrA5, sul1, sul2, tet(A)	cAmpC	PRJNA844174	SAMN28771271
DF0031.1d	Faeces	1	03/12/2018	MCAZ	C	-	-	-	-	-	ND	+	Yes	No	ND		cAmpC
DF0031.1e	Faeces	1	03/12/2018	MCTX	C	-	-	-	-	-	ND	+	Yes	No	ND		cAmpC
DF0031.1f	Faeces	1	03/12/2018	MCTX	C	-	-	-	-	-	ND	+	Yes	No	ND		cAmpC
DF0047c	FDE	1	29/01/2019	MCAZ	C	-	-	-	-	-	ND	+	Yes	Yes	blaEC-13	aph(3”)-Ib, aph(3’)-Ia, aph(6)-Id, sul2, tet(A)	cAmpC	PRJNA844174	SAMN28771272
DF0047d	FDE	1	29/01/2019	MCAZ	C	-	-	-	-	-	ND	+	Yes	No	ND		cAmpC
DF0047e	FDE	1	29/01/2019	MCTX	C	-	-	-	-	-	ND	+	Yes	No	ND		cAmpC
DF0047f	FDE	1	29/01/2019	MCTX	C	-	-	-	-	-	ND	+	Yes	No	ND		cAmpC
DF0049.2c	Faeces	1	29/01/2019	MCAZ	E	-	+	-	-	-	+	ND	ND	No	ND		pAmpC
DF0049.2e	Faeces	1	29/01/2019	MCTX	E	-	+	-	-	-	+	ND	ND	Yes	blaEC, blaCMY-2	None	pAmpC	PRJNA844174	SAMN28771273
DF0059.2e	Faeces	4	04/02/2019	MCTX	D	-	+	-	-	-	+	ND	ND	Yes	blaEC, blaCMY-2, blaCTX-M-1	aac(3)-IId, aadA5, aph(3”)-Ib, aph(3’)-Ia, aph(6)-Id, catA1, dfrA17, mph(A), sul1, sul2, tet(B)	pAmpC/ESBL	PRJNA844174	SAMN28771274
DF0060c	FDE	1	04/02/2019	MCAZ	C	-	-	-	-	-	ND	+	Yes	No	ND		cAmpC
DF0102.4e	Faeces	1	06/05/2019	MCTX	D	-	-	-	-	-	ND	ND	ND	No	ND		Unassigned
DF0102.4f	Faeces	1	06/05/2019	MCTX	D	-	-	-	-	-	ND	ND	ND	No	ND		Unassigned
DF0102.4g	Faeces	1	06/05/2019	CHRO	D	-	-	-	-	-	ND	ND	ND	Yes	blaEC-8, blaOXA-1	aadA1, sul1	Unassigned	PRJNA844174	SAMN28771275
DF0102.4h	Faeces	1	06/05/2019	CHRO	D	-	-	-	-	-	ND	ND	ND	No	ND		Unassigned
DF0159.2d	Faeces	4	07/10/2019	MCAZ	A	-	+	-	-	-	+	ND	ND	No	ND		pAmpC
DF0159.2e	Faeces	4	07/10/2019	MCTX	A	-	+	-	-	-	+	ND	ND	No	ND		pAmpC
DF0159.2g	Faeces	4	07/10/2019	CHRO	A	-	+	-	-	-	+	ND	ND	Yes	blaEC-18, blaCMY-2, blaOXA-1	aadA1, sul1	pAmpC	PRJNA844174	SAMN28771276
DF0159.2h	Faeces	4	07/10/2019	CHRO	A	-	+	-	-	-	+	ND	ND	No	ND		pAmpC
DF0166c	FDE	1	07/10/2019	MCAZ	B1	-	-	-	-	-	ND	+	Yes	No	ND		cAmpC
DF0181.1c	Faeces	4	02/12/2019	MCAZ	B1	-	+	-	-	-	+	ND	ND	Yes	blaEC-18, blaCMY-2	aph(3”)-Ib, aph(6)-Id, sul2, tet(B)	pAmpC	PRJNA844174	SAMN28771277
DF0181.1d	Faeces	4	02/12/2019	MCAZ	B1	-	+	-	-	-	+	ND	ND	No	ND		pAmpC
DF0181.1e	Faeces	4	02/12/2019	MCTX	B1	-	+	-	-	-	+	ND	ND	No	ND		pAmpC
DF0181.1f	Faeces	4	02/12/2019	MCTX	B1	-	+	-	-	-	+	ND	ND	No	ND		pAmpC
DF0181.1j	Faeces	4	02/12/2019	MCAZ	B1	-	+	-	-	-	+	ND	ND	No	ND		pAmpC
DF0181.1k	Faeces	4	02/12/2019	MCTX	B1	-	+	-	-	-	+	ND	ND	No	ND		pAmpC
DF0181.3c	Faeces	4	02/12/2019	MCAZ	B1	-	+	-	-	-	+	ND	ND	Yes	blaEC-18, blaCMY-2	aph(3”)-Ib, aph(6)-Id, sul2, tet(B)	pAmpC	PRJNA844174	SAMN28771278
DF0181.3d	Faeces	4	02/12/2019	MCAZ	B1	-	+	-	-	-	+	ND	ND	No	ND		pAmpC
DF0181.3e	Faeces	4	02/12/2019	MCTX	B1	-	+	-	-	-	+	ND	ND	No	ND		pAmpC
DF0181.3f	Faeces	4	02/12/2019	MCTX	B1	-	+	-	-	-	+	ND	ND	No	ND		pAmpC
DF0181.3i	Faeces	4	02/12/2019	MCAZ	B1	-	+	-	-	-	+	ND	ND	No	ND		pAmpC
DF0181.3j	Faeces	4	02/12/2019	MCTX	B1	-	+	-	-	-	+	ND	ND	No	ND		pAmpC
DF0181.3k	Faeces	4	02/12/2019	MCTX	B1	-	+	-	-	-	+	ND	ND	No	ND		pAmpC
DF0181.4c	Faeces	4	02/12/2019	MCAZ	E	-	+	-	-	-	+	ND	ND	Yes	blaEC, blaCMY-2	None	pAmpC	PRJNA844174	SAMN28771279
DF0181.4d	Faeces	4	02/12/2019	MCAZ	E	-	+	-	-	-	+	ND	ND	No	ND		pAmpC
DF0181.4e	Faeces	4	02/12/2019	MCTX	E	-	+	-	-	-	+	ND	ND	No	ND		pAmpC
DF0181.4f	Faeces	4	02/12/2019	MCTX	E	-	+	-	-	-	+	ND	ND	No	ND		pAmpC
DF0183c	FDE	4	02/12/2019	MCAZ	F	-	-	-	-	-	ND	ND	ND	No	ND		ESBL
DF0183d	FDE	4	02/12/2019	MCAZ	B1	-	+	-	-	-	+	ND	ND	No	ND		pAmpC
DF0183e	FDE	4	02/12/2019	MCTX	B1	-	+	-	-	-	+	ND	ND	Yes	blaEC-18, blaCMY-2	aph(3”)-Ib, aph(6)-Id, sul2, tet(B)	pAmpC	PRJNA844174	SAMN28771280
DF0183f	FDE	4	02/12/2019	MCTX	B1	-	+	-	-	-	+	ND	ND	No	ND		pAmpC
DF0183g	FDE	4	02/12/2019	CHRO	F	-	-	-	-	-	ND	ND	ND	Yes	blaEC-19, blaCTX-M-15	None	ESBL	PRJNA844174	SAMN28771281
DF0183i	FDE	4	02/12/2019	MCAZ	B1	-	+	-	-	-	+	ND	ND	Yes	blaEC-18, blaCMY-2	None	pAmpC	PRJNA844174	SAMN28771282
	†:	MCAZ, MacConkey (MC) agar + 1µg/ml ceftazidime; MCTX, MC agar + 1µg/ml cefotaxime; CHRO, CHROMagar™ ESBL
	ˣ:	ND, Not done
	‡:	cAmpC, Chromosomal AmpC (hyperproduction); pAmpC, Plasmid-mediated AmpC (CMY-2); ESBL, ESBL
