# Supplementary material for: Prevalence and distribution of extended-spectrum β-lactamase and AmpC-producing Escherichia coli in two New Zealand dairy farm environments
Source: Front Microbiol. 2022 Aug 11;13:960748. doi: 10.3389/fmicb.2022.960748 (PMC9403332; doi:10.3389/fmicb.2022.960748)
Supplement: Supplementary file 6 [file Table_6.xlsx]

## Sheet: Sheet1
Table S6: E. coli antimicrobial susceptibilty testing zone sizes
Strain	CTX†	CPD	FOX	TET	STR	CIP	CEF‡
DF0025c	24.6	7.2	12.9	6.6	6.6	33.5	30.5
DF0025d	24	6.6	13.2	6.3	6.6	31.4	ND
DF0025e	24.7	7.0	13.5	6.6	6.6	32.2	ND
DF0025f	23.8	7.2	13.5	6.6	6.6	32.1	ND
DF0030c	26.1	7.2	13.5	6.9	6.6	32.2	ND
DF0030d	23.7	7.3	13	6.6	6.6	31.2	30.71
DF0030e	24.7	7.0	12.3	6.6	6.6	31.8	ND
DF0030f	24.2	6.6	12.1	6.5	6.6	34.7	ND
DF0031.1c	24.9	7.4	13.3	6.6	6.6	30.8	31.8
DF0031.1d	24.5	6.8	12.7	6.6	6.6	30.9	ND
DF0031.1e	25.9	6.66	13.4	6.4	6.6	33.7	ND
DF0031.1f	25.6	6.2	13.5	6.5	6.6	32.3	ND
DF0047c	24.8	6.6	13.6	6.3	6.6	30.1	30.7
DF0047d	26.4	6.6	13.9	6.4	6.6	32.8	ND
DF0047e	26.1	7.3	13.2	6.6	6.6	32.0	ND
DF0047f	23.7	6.3	12.4	6.4	6.6	31.5	ND
DF0049.2c	16.7	6.6	6.9	23.6	17.0	32.1	ND
DF0049.2e	15.9	6.6	7.3	23.2	16.5	31.9	25.1
DF0059.2e	9.9	6.6	6.6	6.6	6.6	32.5	13.88
DF0060c	25.6	6.6	10.8	6.5	6.6	32.6	30.6
DF0102.4e	17.9	12.4	16.0	22.7	6.6	31.7	11.6
DF0102.4f	19.1	12.8	16.8	22.4	6.5	33.6	14.86
DF0102.4g	18.4	12.1	16.3	22.7	6.6	33.7	14
DF0102.4h	17.9	12.1	16.1	21.6	6.3	32.3	14.33
DF0159.2d	15.7	6.6	7.7	23.1	7.8	29.3	ND
DF0159.2e	15.6	6.6	7.1	25.0	8.2	30.4	ND
DF0159.2g	16	6.6	8.4	23.0	8.6	32.6	17.8
DF0159.2h	13.8	6.6	6.9	21.4	7.6	29.4	ND
DF0166c	23.9	6.9	12.8	24.0	18.1	36.0	30
DF0181.1c	18.4	6.6	11.5	6.6	6.4	33.3	28
DF0181.1d	16.3	6.6	7.7	21.8	17.4	32.7	25.7
DF0181.1e	19.5	6.6	12.4	6.6	7.1	33.5	ND
DF0181.1f	18.9	6.6	12.2	6.6	7.2	35.2	ND
DF0181.1j	17.1	6.6	11.5	6.6	6.9	36.1	ND
DF0181.1k	17.1	6.6	11.6	6.6	6.5	34.4	ND
DF0181.3c	17.2	6.6	11.3	6.6	6.7	35.8	26.6
DF0181.3d	17.8	6.6	12.3	6.6	7.7	35.8	ND
DF0181.3e	16.3	6.6	10.4	6.6	7.1	34.9	ND
DF0181.3f	18.9	6.6	11.6	6.6	7.6	35.6	ND
DF0181.3i	16.8	6.6	10.6	6.6	6.7	34.7	ND
DF0181.3j	17.6	6.6	10.6	6.6	7.5	35.1	ND
DF0181.3k	16.7	6.6	11.2	6.6	7.1	34.0	ND
DF0181.4c	19	6.8	10.2	25.1	17.7	34.0	26.5
DF0181.4d	16.1	6.6	9.7	22.2	17.3	32.8	ND
DF0181.4e	18.3	6.6	9.0	23.9	17.0	32.3	ND
DF0181.4f	16.4	6.6	9.2	23.0	16.3	32.4	ND
DF0183c	7.4	6.6	17.9	22.5	16.3	29.2	ND
DF0183d	17.8	6.6	11.2	6.6	8.2	36.5	ND
DF0183e	17.3	6.6	11.9	6.6	7.0	36.0	25.6
DF0183f	19.6	6.6	12.4	6.6	7.5	34.5	ND
DF0183g	8.1	6.6	18.0	22.3	16.3	30.3	13.4
DF0183i	16.2	6.6	6.7	21.4	16.6	30.5	26
†:	CTX, cefotaxime (30µg); CPD, cefpodoxime (10µg); FOX, cefoxitin (30µg); TET, tetracycline (30µg); STR, streptomycin (10µg); CIP, ciprofloxacin (5µg). Zone sizes in mm
‡:	ND, not done
