# Supplementary material for: Prevalence and distribution of extended-spectrum β-lactamase and AmpC-producing Escherichia coli in two New Zealand dairy farm environments
Source: Front Microbiol. 2022 Aug 11;13:960748. doi: 10.3389/fmicb.2022.960748 (PMC9403332; doi:10.3389/fmicb.2022.960748)
Supplement: Supplementary file 10 [file Table_10.xlsx]

## Sheet: Sheet1
Table S10: Antimicrobial resistance genes identified in E. coli genome sequences
Gene	AMR gene family	Drug class	Resistance mechanism
aac(3)-IId	AAC(3)	Aminoglycoside	Antibiotic inactivation
aadA1	ANT(3'')	Aminoglycoside	Antibiotic inactivation
aadA5	ANT(3'')	Aminoglycoside	Antibiotic inactivation
aph(3')-Ia	APH(3')	Aminoglycoside	Antibiotic inactivation
aph(3'')-Ib	APH(3'')	Aminoglycoside	Antibiotic inactivation
aph(6)-Id	APH(6)	Aminoglycoside	Antibiotic inactivation
catA1	Chloramphenicol acetyltransferase (CAT)	Phenicol	Antibiotic inactivation
dfrA17	Trimethoprim resistant dihydrofolate reductase dfr	Diaminopyrimidine	Antibiotic target replacement
dfrA5	Trimethoprim resistant dihydrofolate reductase dfr	Diaminopyrimidine	Antibiotic target replacement
mph(A)	Macrolide phosphotransferase (MPH)	Macrolide	Antibiotic inactivation
sul1	Sulfonamide resistant sul	Sulfonamide	Antibiotic target replacement
sul2	Sulfonamide resistant sul	Sulfonamide	Antibiotic target replacement
tet(A)	Major facilitator superfamily (MFS) antibiotic efflux pump	Tetracycline	Antibiotic efflux
tet(B)	Major facilitator superfamily (MFS) antibiotic efflux pump	Tetracycline	Antibiotic efflux
